# Supplementary material for: Alignment-Free Analysis of Whole-Genome Sequences From Symbiodiniaceae Reveals Different Phylogenetic Signals in Distinct Regions
Source: Front Plant Sci. 2022 Apr 26;13:815714. doi: 10.3389/fpls.2022.815714 (PMC9087856; doi:10.3389/fpls.2022.815714)
Supplement: Supplementary file 1 [file Data_Sheet_1.FASTA]

>Snatans_AB704055.1
GGAGGACAAGGAACTAAACAGGATTCCCTTAGTAATGGCGAACGAACAGGGATCAGCTTGGGTTGGAAACCGGGGCTTCTGCCTTGGATTGTGGCCTTTAGACATACTACCAACGGCGGCGCGAGCGTAAGCCTCTTGGAACAGAGCGTCTACGTGGGTGAGAATCCTGTGTTTCGCTTGATGCCCGCCGTGCACGGTACTTGCTCTCAGAGTCACGCTCCTCGGAATTGGAGCGTAAATTGGGTGGTAAATTTCATCTAAAGCTAAATACAGGCTCGAGACCGATAGCAAACAAGTACCATGAGGGAAAGATGAAAAGGACTTTGAAAAGAGAGTTAAAAGTGCTTGAAATCGCTGAACTGGAAGCGAATGGAACTAGTGCTCTGGTTGAGATTGCTGCAAGTGGCTGCGACATTTGGGCTCTGGAACGCAAGTCCTCTGTCTGGATTGAAGTAATTGCTTGCAATGTGTCTCAGCTTGAACATCAACTTCTATGCATGCCTGAGGATGGCCCTTGGCTCATGCTGTTTTGCTGCGGTGATACTCTTGTGCCTCTGGGGATTCAGGTGTGTGTGGATGGTTGGTCAATTAGTTCCATTCGACCC
>Slinucheae_KR022052.1
GGAGGAAAAGGAACTAAACAGGATTCCCTTAGTAATGGCGAACGAACAGGGATCAGCTTGGGTTGGAAACCGGGGCTTCTGCCTTGGATTGTGGCCTTTAGACGTACTACCAACGGCGGCGCGAGCGTAAGCCTCTTGGAACAGAGCGTTTACGTGGGTGAGAATCCTGTGTTTCGCTTGATGCCCGCCGTGCACGGTACTTGCTCTCAGAGTCACGCTCCTCGGAATTGGAGTGTAAATTTGGTGGTAAATTTCATCTAAAGCTAAATACAGGCTCGAGACCGATAGCAAACAAGTACCATGAGGGAAAGATGAAAAGGACTTTGAAAAGAGAGTTAAAAGTGCTTGAAATCGCTGAACTGGAAGCGAATGGAACTAGTGCTCTGGTTGAGATTGCTGCAAGTGGCTGTGACATCTGGGCTCTGGAACGCAAGTCCTTTGTCTGGTTTGAAGTAGTTGCTTGCAATGTGTCTCAGCTTGAACGTCAACTTCTATGCATACGTGAGGATGGCCCTTGGCTCATGCTGTGTTGCTGTGGCGATAATCTTGTGCTTCTGGGGATTCAGGTGTGTGTGGATTGTTGATCAATTATTTCCATTCGACCC
>Smicroadriaticum_CassKB8_U63483.1
GGAGGAAAAGGAACTAAACAGGATTCCCTTAGTAATGGCGAACGAACAGGGATCAGCTTGGGTTGGAAACCGGGCTTCTGCCTTGGATTGTGGCCTTTAGACATACTACCAACGGCGGCGCGAGCGTAAGCCTCTTGGAACAGAGCGTCTACGTGGGTGAGAATCCTGTGTTTCGCTTGATGCCCGCCGTGCACGGTACTTGCTCTCAGAGTCACGCTCCTCGGAATTGGAGCGTAAATTGGGTGGTAAATTTCATCTAAAGCTAAATACAGGCTCGAGACCGATAGCAAACAAGTACCATGAGGGAAAGATGAAAAGGACTTTGAAAAGAGAGTTAAAAGTGCTTGAAATCGCTGAACTGGAAGCGAATGGAACTAGTGCTCTGGTTGAGATTGCTGTAAATGGCTGCGACATCTGGGCTCTGGAACGCAAGTCCTTTGTCTGGCTTGAAGTAGTCGCTTGCAATGTGTCTCAGCTTGAACATCAACTTCTATGCATACGTGAGGATGGCCCTTGGCTCATGCTGTGTTGCTGTGGCGATACTCTTGTGCTTCTGGGGATTCAGGTGTGTGTGGATTGTTGATCAATTAGTTCCATTCGACCC
>Smicroadriaticum_04-503SCI03_U63483.1
GGAGGAAAAGGAACTAAACAGGATTCCCTTAGTAATGGCGAACGAACAGGGATCAGCTTGGGTTGGAAACCGGGCTTCTGCCTTGGATTGTGGCCTTTAGACATACTACCAACGGCGGCGCGAGCGTAAGCCTCTTGGAACAGAGCGTCTACGTGGGTGAGAATCCTGTGTTTCGCTTGATGCCCGCCGTGCACGGTACTTGCTCTCAGAGTCACGCTCCTCGGAATTGGAGCGTAAATTGGGTGGTAAATTTCATCTAAAGCTAAATACAGGCTCGAGACCGATAGCAAACAAGTACCATGAGGGAAAGATGAAAAGGACTTTGAAAAGAGAGTTAAAAGTGCTTGAAATCGCTGAACTGGAAGCGAATGGAACTAGTGCTCTGGTTGAGATTGCTGTAAATGGCTGCGACATCTGGGCTCTGGAACGCAAGTCCTTTGTCTGGCTTGAAGTAGTCGCTTGCAATGTGTCTCAGCTTGAACATCAACTTCTATGCATACGTGAGGATGGCCCTTGGCTCATGCTGTGTTGCTGTGGCGATACTCTTGTGCTTCTGGGGATTCAGGTGTGTGTGGATTGTTGATCAATTAGTTCCATTCGACCC
>Snecroappetens_KP114226.1
GTAATGGCGAACGAACAGGGATCAGCTTGGGTTGGAAACCGGGGCTTCTGCCTTGGATTGTGGCCTTTAGACATACTACCAACGGCGGCGCGAGCGTAAGCCTCTTGGAACAGAGCGTCTACGTGGGTGAGAATCCTGTGTTTCGCTTGATGCCCGCCGTGCACGGTACTTGCTCTCAGAGTCACGCTCCTCGGAATTGGAGCGTAAATTGGGTGGTAAATTTCATCTAAAGCTAAATACAGGCTCGAGACCGATAGCAAACAAGTACCATGAGGGAAAGATGAAAAGGACTTTGAAAAGAGAGTTAAAAGTGCTTGAAATCGCTGAACTGGAAGCGAATGGAACTAGTGCTCTGGTTGAGATTGCTGTAAATGGCTGTGACATCTGGGCTCTGGAACGCAAGTCCTTTGTCTGGCTTGAAGTAGTCGCTTGCAATGTGTCTCAGCTTGAACATCAACTTCTATGCATACGTGAGGATGGCCCTTGGCTCATGCTGTGTTGCTGTGGCGATACTCTTGTGCTTCTGGGGATTCAGGTGTGTGTGGATTGTTGATCAATTAGTTCCATTCGACCC
>Smicroadriaticum_CCMP2456_LK934669.1:2324-2930
GGAGGAAAAGGAACTACACAGGATTCCCTTAGTAATGGCGAACGAACAGGGATCAGCTTGGGTTGGAAACCGGGCTTCTGCCTTGGATTGTGGCCTTTAGACATACTACCAACGGCGGCGCGAGCGTAAGCCTCTTGGAACAGAGCGTCTACGTGGGTGAGAATCCTGTGTTTCGCTTGATGCCCGCCGTGCACGGTACTTGCTCTCAGAGTCACGCTCCTCGGAATTGGAGCGTAAATTGGGTGGTAAATTTCATCTAAAGCTAAATACAGGCTCGAGACCGATAGCAAACAAGTACCATGAGGGAAAGATGAAAAGGACTTTGAAAAGAGAGTTAAAAGTGCTTGAAATCGCTGAACTGGAAGCGAATGGAACTAGTGCTCTGGTTGAGAGTGCTGTAAATGGCTGCGACATCTGGGCTCTGGAACGCAAGTCCTTTGTCTGGCTTGAAGTAGTCGCTTGCAATGTGTCTCAGCTTGAACATCAACTTCTATGCATACGTGAGGATGGCCCTTGGCTCATGCTGTGTTGCTGTGGCGATACTCTTGTGCTTCTGGGGATTCAGGTGTGTGTGGATTGTTGATCAATTAGTTCCATTCGACCC
>Stridacnidorum_Sh18_JN558091.1:304-909
GGAGGAAAAGGAACTAAACAGGATTCCCTTAGTAATGGCGAACGAACAGGGATCAGCTTGGGTTGGAAACCGGGGCTTCTGCCTTGGATTGTGGCCTTTAGACACACTACCAACGGCGGCGCGAGCGTAAGCCTCTTGGAACAGAGCGTCTACGTGGGTGAGAATCCTGTATTTCGCTTGATGCCCGCCGTGCACGGTACTTGCTCTCAGAGTCACGCTCCTCGGAATTGGAGCGTAAATTGGGTGGTAAATTTCATCTAAAGCTAAATACAGGCTCGAGACCGATAGCAAACAAGTACCATGAGGGAAAGATGAAAAGGACTTTGAAAAGAGAGTTAAAAGTGCTTGAAATCGCTGAACTGGAAGCGAATGGAACTAGTGCTCTGGTTGAGATTGCTGCAAGTGGCTGCGACATCTGGGCTCTGGAACGCAAGTCCTTTGTCTGGTTTGAAGTAGTTGCTTGTAATGTGTCTCAGCTTGAACATCAGCGTCTATGCATACGTGAGGATGGCCCTTAGCTCATGCTGTGTTGCTGGGGCGATACTCTTGTGCTTTTGGGGATTCAGGTGTGTGTGGATTGTTGATCAATTAGTTCCATTCGACCC
>Stridacnidorum_KM816405.1
GTAATGGCGAACGAACAGGGATCAGCTTGGGTTGGAAACCGGGGCTTCTGCCTTGGATTGTGGCCTTTAGACATACTACCAACGGCGGCGCGAGCGTAAGCCTCTTGGAACAGAGCGTCTACGTGGGTGAGAATCCTGTATTTCGCTTGATGCCCGCCGTGCACGGTACTTGCTCTCAGAGTCACGCTCCTCGGAATTGGAGCGTAAATTGGGTGGTAAATTTCATCTAAAGCTAAATACAGGCTCGAGACCGATAGCAAACAAGTACCATGAGGGAAAGATGAAAAGGACTTTGAAAAGAGAGTTAAAAGTGCTTGAAATCGCTGAACTGGAAGCGAATGGAACTAGTGCTCTGGTTGAGATTGCTGCAAGTGGCTGCGACATCTGGGCTCTGGAACGCAAGTCCTTTGTCTGGTTTGAAGTAGTTGCTTGTAATGTGTCTCAGCTTGAACATCAGCGTCTATGCATACGTGAGGATGGCCCTTAGCTCATGCTGTGTTGCTGGGGCGATACTCTTGTGCTTTTGGGGATTCAGGTGTGTGTGGATTGTTGATCAATTAGTTCCATTCGACCC
>Spilosum_KF740671.1
GAAAGGAACTAAACAGGATTCCCTTAGTAATGGCGAACGAACAGGGATCAGCTTGGGTTGGAAACCGGGGCTTCTGCCTTGGATTGTGGCCTTTAGACATACTACCAACGGCGGCGCGAGCGTAAGCCTCTTGGAACAGAGCGTCTACCTAGGTGAGAATCCTGTGTTTCGCTTGATGCCCGCCGTGCACGGTACTTGCTCTCAGAGTCACGCTCCTCGGAATTGGAGCGTAAATTGGGTGGTAAATTTCATCTAAAGCTAAATACAGGCTCGAGACCGATAGCAAACAAGTACCATGAGGGAAAGATGAAAAGGACTTTGAAAAGAGAGTTAAAAGTGCTTGAAATCGCTGAACTGGAAGCGAATGGAACTAGTGCTCTGGTTGAGATTGCTGCAGGTGGCTGCAAAATCTGGGCTCTGGAATGCAAATCCTTGGTCTAGTTTGGAGTAGTTGCTTGCAATGTGTCTCAGCTTGAACATCAACTTTCATGCATGCGTGAGGATGGCCCTGGCTCATGCTGTCTTACTGCGGTGAAATTCTTGTGCCTTTTGGGATTCAGGCGTGTGTGGACTGTTGATCAATTAGTTCCATTCGACCC
>CCMP1383_scf7180000554672:78117-78719
GGAGGAAAAGGAACTAAATAGGATTCCCTTAGTAATGGCGAACGAACAGGGATGAGCTCGGCTTGGAAACTGGGGCCTTGGCTCTGGATTGTAGCCTCGAGACATATTGCCAACGGAGGCGCAGGTGTAAGCCTCTTGGAAAAGAGCATCAACGTGGGTGAGAATCCTGTGTTTCATCTGCAGTCCACCGTGCACGGCACATGTTCTCAGAGTCGCGTTCCTCGGAATTGGAGCGTAAAGTGGGTGGTAAATTTCATCTAAAGCTAAATATAGGCTTGAGACCGATAGCAAACAAGTACCATGAGGGAAAGATGAAAAGGACTTTGAAAAGAGAGTTAAAAGTGCTTGAAATCGCTGAAAGGGAAGCGAATGGAACCAGTCCTCTGGCTGAGATTGTTGCATGCTCCTGTGATACCTGGCTGCTTCAGCGCAAGCGTTGCAGTTGGTGTTGAGCGGCTGTGTGTGGTGACTCTCAGCTTGTTAGTCAACCGCTGTTCATACTTGAGGAAAGCCCCAGGTTCATGATTCTTCTCTGTGGAGTCGGTCTTGTGCTTGTGGGGACCCAGGTGTGTACAGTTTCCTGAGTGTCTGGTGCTAACGCCTC
>CCMP2088_scf7180000713409:96487-97090
GGAGGAAAAGGAACTAAATAGGATTCCCTTAGTAATGGCGAACGAACAGGGATGAGCTCGGCTTGGAAACTGGGGCCTTGGCTCTGGATTGTAGCCTCGAGACATATTGCCAACGGAGGCGCAGGTGTAAGCCTCTTGGAAAAGAGCATCAACGTGGGTGAGAATCCTGTGTTTCATCTGCAGTCCACCGTGCACGGCACATGTTCTCAGAGTCGCGTTCCTCGGAATTGGAGCGTAAAGTGGGTGGTAAATTTCATCTAAAGCTAAATATAGGCTTGAGACCGATAGCAAACAAGTACCATGAGGGAAAGATGAAAAGGACTTTGAAAAGAGAGTTAAAAGTGCTTGAAATCGCTGAAAGGGAAGCGAATGGAACCAGTCCTCTGGCTGAGATTGTTGCATGCTCCTGTGATACCTGGCTGCTTCAGCGCAAGCGTTGCAGTTGGTGTTGAGCGGCTGTGTGTGGTGACTCTCAGCTTGTTAGTCAACCGCTGTTCATACTTGAGGAAAGCCCCAGGTTCATGATTCTTCTCTGTGGAGTCGGTCTTGTGCTTGTGGGGACCCAGGTGTGTACAGTTTCCTGAGTGTCTGGTGCTAACGCCTC
>Bminutum_LK934670.1:2350-2955
GGAGGAAAAGGAACTAAATAGGATTCCCTCAGTAATGGCGAATGAACAGGGATGAGCTCAGGCTGGAAACCGATACATCTGTGTCGGGCTGTAGCCTGCAGGCATAGCGCTATCGGCGGCTCGAGCGCAAGCCTCTTGGAATAGAGCGTGTGCCCGGGTGAGAATCCTGCATTTCGCTCGATGTCCGCTGTCCACAGTGCTTGTCCTGAGAGTCACGCTCCTCGGAATTGGAGCGTAAATCAGGTGGTAAGTTTCATCCAAAGCTAAATAGAAGCTCGAGACCAATAGCAAACAAGTACCATGAGGGAAAGATGAAAAGGACTTTGGAAAGAGAGTTAAAAGTGTTTGAAATTGCTGAGAGCGAAGCGAACGGAGCCACATGTCGTGCTGAGATTGCTGTGGGTCTTTGTGAGCCTTGAGCATGTAAGCGCAAGCTGACTGCTTATGTGTGAGCATTTACCCGCAGTGTTTCTCAGCATGCGAGTCATTAGCCACATTTGTTTGAGGATGGCCTTCAGCTCACATGGTACACTTGTTAGTGTTCCTCTGTGCGGTGTGGGACTCAGACAGGTGTGGCTTGTTGACCCAGTGGTTTTTTTCGACCC
>Cladocopium_goreaui_scf7180000348808:7605-8210
GGAGGAAAAGGAACTAAATAGGATTCCCTCAGTAATGGCGAATGAACAGGGATTAGCTCAGGCTGGAAACTGAAGCTTCGGTTTCGGGATGTAGCCTGCAGGCATAGTGCTATCGGCGGCTCGAGCGTAAGCCTCTTGGAATAGAGCGTGTGCCCGGGTGAGAATCCTGTGTTTCGCTTGATGTCCGCTGTCCACAGCACTTGTTCTCAGAGTCACGCTCCTCGGAATTGGAGCGTAAATAAGGTGGTAAATTTCATCTAAAGCTAAATACGGGCTCGAGACCGATAGTGAACAAGTACCATGAGGGAAAGATGAAAAGGACTTTGGAAAGAGAGTTAAAAGTGCTTGAAATCGCTGAAAGGGAAGCGAAGAGAACCACACGTCTTGCTGAGATTGCTGTAGGCTGCTGTGAGCCTTGGGCACATCAGCGCAAGCTGTGTGCTTAAGCGTGAATAGTTGTCTGCTGTGTTTCTTAGCTTGCGCGTCACTTGCCACACCTGTTTGAGGATGGCCTTCAGCTCGCAGGGCACATTTGCGGATGCGTCTCTGGGCTGTTAGGGATTCAGACAAGCGTGGCTAGTTGACTCATTGGTTTTTTTCGACCC
>Cladocopium_CC92.scaffold8:415094-415699
GGAGGAAAAGGAACTAAATAGGATTCCCTCAGTAATGGCGAATGAACAGGGATTAGCTCAGGCTGGAAACTGGAGCTTCGGTTTCGGGATGTAGCCTGCAGGCATAGTGCTATCGGCGGCTCGAGCGTAAGCCTCTTGGAATAGAGCGTGTGCCCGGGTGAGAATCCTGTGTTTCGCTTGATGTCCGCTGTCCACAGCACTTGTTCTCAGAGTCACGCTCCTCGGAATTGGAGCGTAAATAAGGTGGTAAATTTCATCTAAAGCTAAATACGGGCTCGAGACCGATAGTGAACAAGTACCATGAGGGAAAGATGAAAAGGACTTTGGAAAGAGAGTTAAAAGTGCTTGAAATCGCTGAAAGGGAAGCGAAGAGAACCACACGTCTTGCTGAGATTGCTGTAGGCTGCTGTGAGCCTTGGGTGCATCAGCGCAAGCTGTGTGCTTAAGCGTGAATAGTTGTCTGCTGTGTTTCTTAGCTTGCGCGTCACTTGCCACACCTGTTTGAGGATGGCCTTCAGCTCGCAGGGCACATTTGCGGATGTGTCTCTGGGCTGTTAGGGATTCAGACAAGCGTGGTTAGTTGACTCATTGGTTTTTTTCGACCC
>Cladocopium_C15_NODE_135000_length_1097_cov_611.429_ID_76369096:269-874
GGAGGAAAAGGAACTAAATAGGATTCCCTCAGTAATGGCGAATGAACAGGGATTGGCTCAGGCTGGAAACTGAAGCTTCGGTTTCGGGATGTAGCCTGCAGGCATAGTGCTATCGGCGGCTCGAGCGTAAGCCTCTTGGAATAGAGCGTGTGCCCGGGTGAGAATCCTGTGTTTCGCTTGATGTCCGCTGTCCACAGCACTTGTTCTCAGAGTCACGCTCCTCGGAATTGGAGCGTAAATAAGGTGGTAAATTTCATCTAAAGCTAAATACGGGCTCGAGACCGATAGTGAACAAGTACCATGAGGGAAAGATGAAAAGGACTTTGGAAAGAGAGTTAAAAGTGCTTGAAATCGCTGAAAGGGAAGCGAAGAGAACCACACGTGTTGCTGAGATTGCTGTAGGCTGCTATGAGCCTTGGGCGCATCAGCGCAAGCTGTGTGCTTAAGCGTGAGTAGTTGTCTGCTGTGTTTCTTAGCTTGCGCGTCACTTGCCACACCTGTTTGAGGATGGCCTTCAGCTCGCAGGGCACATTTGCGGATGCGTCTCTGGGCTGTTAGGGATTCAGACAAGCGTGGCTAGTTGACTCATTGGTTTTTTTCGACCC
>Fkawagutii_LK934666.1:2373-2979
GGAGGAAAAGGAACTAAAAAGGATTCCCTCAGTAATGGCGAATGAACAGGGATAAGCTCAGGTTGGAAACCGGGGCATTTGTTCCGGGTTGTGGCCTGCAGGCAAGGTGCTATCGGCGGCTTGCGCGTAAGACTCTTGGAATGGAGCGTGCGTCCGGGTGAGAATCCTGCGTTTCGTGTGATGTCCGCTGTCCACAGCCCTTGTTCTCAGAGTCACGCTCCTCGGAATTGGAGCGTAAATTGGGTGGTAAATTTCATCTAAAGCTAAATAAGGGCTTGAGACCGATAGCGAACAAGTACCATGAGGGAAAGATGAAAAGGACTTTGGAAAGAGAGTTAAAAGTGTTTGAAATCGCTGAAAGGGAAGCGAATGGAACCACAGATCTTGCTGAGATTGCCGCGGGCGTTCGTGAAGCTTTGGGCGTGACAGCGAAAGCGTTGTGCTCATGTGTGAACGGTTGCCCGCAGTGTTTCTTAGCTTGCGCGTCACTTGCCACGTCTGTTTGAGGATGGCCTTCAGCTCACAAGTTGCATCTGTGGGTGCTTCTTCGGGTTGCTAGGGACTCAGACAGGTGAGGCTGGTTGGCTCAATGGTTTTTTTCGACCC
>Dtrenchii_CCMP2556_s8161:3407-2803
GGAGGAAAAGGAACTAAACAGGATTCCCTTAGTAATGGCGAACGAACAGGGATAAGCTCAGGTTGGAAACCAGGGCCCTGGTCCTGGGTTGTAGCCTGCAGACGTAGCGCTATCGGCGGCTTGAGCGAAAGCCTCTTGGAACAGAGCGTGTGCCCAGGTGAGAATCCTGTGTTTCGCTTGAAGTCCGCCGTGTACGGTGCTCGCTCTCAAAGTCACGCTCCTCGGAATTGGAGCGTAAATCAGGTGGTAGATTTCATCTAAAGCCAAATACAGACCTGAGACCGATAGTGAACAAGTACCATGAGGGAAAGATGAAAAGGACTTTGGAAAGAGAGTTAAAAGTGCTTGAAATCGCTGAAAGGGAAGCGAATGGAACCACATGCTTGCTGAGATTGCTGCCAATGCTTGTGAGCCCTGGTCATTAAAGCGCAAGCTTCTTGTCTAGGAGTGAGTTGGCATTTGTAGTGCTTCTTAGCTTGCGCGTCACCTGCCACATACGCATGAGGATTGCCTTGCGCGTGCGCTGTCCATTTGCGAGTGGCCTTTTGCGCGCTTTGGGATTCACGCGTACATGGCTGGTTGATTCAGTGGTTCCTTTCGACCC
>Dtrenchii_SCF082_s24089:1139-535
GGAGGAAAAGGAACTAAACAGGATTCCCTTAGTAATGGCGAACGAACAGGGATAAGCTCAGGTTGGAAACCAGGGCCCTGGTCCTGGGTTGTAGCCTGCAGACGTAGCGCTATCGGCGGCTTGAGCGAAAGCCTCTTGGAACAGAGCGTGTGCCCAGGTGAGAATCCTGTGTTTCGCTTGAAGTCCGCCGTGTACGGTGCTCGCTCTCAAAGTCACGCTCCTCGGAATTGGAGCGTAAATCAGGTGGTAGATTTCATCTAAAGCCAAATACAGACCTGAGACCGATAGTGAACAAGTACCATGAGGGAAAGATGAAAAGGACTTTGGAAAGAGAGTTAAAAGTGCTTGAAATCGCTGAAAGGGAAGCGAATGGAACCACATGCTTGCTGAGATTGCTGCCAATGCTTGTGAGCCCTGGTCATTAAAGCGCAAGCTTCTTGTCTAGGAGTGAGTTGGCATTTGTAGTGCTTCTTAGCTTGCGCGTCACCTGCCACATACGCATGAGGATTGCCTTGCGCGTGCGCTGTCCATTTGCGAGTGGCCTTTTGCGCGCTTTGGGATTCACGCGTACATGGCTGGTTGATTCAGTGGTTCCTTTCGACCC
