# Supplementary material for: Alignment-Free Analysis of Whole-Genome Sequences From Symbiodiniaceae Reveals Different Phylogenetic Signals in Distinct Regions
Source: Front Plant Sci. 2022 Apr 26;13:815714. doi: 10.3389/fpls.2022.815714 (PMC9087856; doi:10.3389/fpls.2022.815714)
Supplement: Supplementary file 2 [file Data_Sheet_2.ZIP]

Archive with 17 entries (17 files):
- cds_19mer_network.html
- intron_21mer_network.html
- protein_9mer_network.html
- repeat_51mer_network.html
- rmWGS_23mer_network.html
- support_files/143_network.js.download
- support_files/css
- support_files/css(1)
- support_files/css(2)
- support_files/d3.js.download
- support_files/fisheye.js.download
- support_files/gg_styles.css
- support_files/jquery.min.js.download
- support_files/jquery-ui.css
- support_files/jquery-ui.js.download
- support_files/style.css
- WGS_23mer_network.html
