# Supplementary material for: Alignment-Free Analysis of Whole-Genome Sequences From Symbiodiniaceae Reveals Different Phylogenetic Signals in Distinct Regions
Source: Front Plant Sci. 2022 Apr 26;13:815714. doi: 10.3389/fpls.2022.815714 (PMC9087856; doi:10.3389/fpls.2022.815714)
Supplement: Supplementary file 2 [file Data_Sheet_2.ZIP › support_files/css(1)]

/* cyrillic-ext */
@font-face {
  font-family: 'Roboto';
  font-style: normal;
  font-weight: 300;
  src: url(https://fonts.gstatic.com/s/roboto/v20/KFOlCnqEu92Fr1MmSU5fCRc4EsA.woff2) format('woff2');
  unicode-range: U+0460-052F, U+1C80-1C88, U+20B4, U+2DE0-2DFF, U+A640-A69F, U+FE2E-FE2F;
}
/* cyrillic */
@font-face {
  font-family: 'Roboto';
  font-style: normal;
  font-weight: 300;
  src: url(https://fonts.gstatic.com/s/roboto/v20/KFOlCnqEu92Fr1MmSU5fABc4EsA.woff2) format('woff2');
  unicode-range: U+0400-045F, U+0490-0491, U+04B0-04B1, U+2116;
}
/* greek-ext */
@font-face {
  font-family: 'Roboto';
  font-style: normal;
  font-weight: 300;
  src: url(https://fonts.gstatic.com/s/roboto/v20/KFOlCnqEu92Fr1MmSU5fCBc4EsA.woff2) format('woff2');
  unicode-range: U+1F00-1FFF;
}
/* greek */
@font-face {
  font-family: 'Roboto';
  font-style: normal;
  font-weight: 300;
  src: url(https://fonts.gstatic.com/s/roboto/v20/KFOlCnqEu92Fr1MmSU5fBxc4EsA.woff2) format('woff2');
  unicode-range: U+0370-03FF;
}
/* vietnamese */
@font-face {
  font-family: 'Roboto';
  font-style: normal;
  font-weight: 300;
  src: url(https://fonts.gstatic.com/s/roboto/v20/KFOlCnqEu92Fr1MmSU5fCxc4EsA.woff2) format('woff2');
  unicode-range: U+0102-0103, U+0110-0111, U+0128-0129, U+0168-0169, U+01A0-01A1, U+01AF-01B0, U+1EA0-1EF9, U+20AB;
}
/* latin-ext */
@font-face {
  font-family: 'Roboto';
  font-style: normal;
  font-weight: 300;
  src: url(https://fonts.gstatic.com/s/roboto/v20/KFOlCnqEu92Fr1MmSU5fChc4EsA.woff2) format('woff2');
  unicode-range: U+0100-024F, U+0259, U+1E00-1EFF, U+2020, U+20A0-20AB, U+20AD-20CF, U+2113, U+2C60-2C7F, U+A720-A7FF;
}
/* latin */
@font-face {
  font-family: 'Roboto';
  font-style: normal;
  font-weight: 300;
  src: url(https://fonts.gstatic.com/s/roboto/v20/KFOlCnqEu92Fr1MmSU5fBBc4.woff2) format('woff2');
  unicode-range: U+0000-00FF, U+0131, U+0152-0153, U+02BB-02BC, U+02C6, U+02DA, U+02DC, U+2000-206F, U+2074, U+20AC, U+2122, U+2191, U+2193, U+2212, U+2215, U+FEFF, U+FFFD;
}
