# Supplementary material for: Alignment-Free Analysis of Whole-Genome Sequences From Symbiodiniaceae Reveals Different Phylogenetic Signals in Distinct Regions
Source: Front Plant Sci. 2022 Apr 26;13:815714. doi: 10.3389/fpls.2022.815714 (PMC9087856; doi:10.3389/fpls.2022.815714)
Supplement: Supplementary file 2 [file Data_Sheet_2.ZIP › support_files/css(2)]

/* latin */
@font-face {
  font-family: 'Droid Sans Mono';
  font-style: normal;
  font-weight: 400;
  src: url(https://fonts.gstatic.com/s/droidsansmono/v14/6NUO8FuJNQ2MbkrZ5-J8lKFrp7pRef2r.woff2) format('woff2');
  unicode-range: U+0000-00FF, U+0131, U+0152-0153, U+02BB-02BC, U+02C6, U+02DA, U+02DC, U+2000-206F, U+2074, U+20AC, U+2122, U+2191, U+2193, U+2212, U+2215, U+FEFF, U+FFFD;
}
