# Supplementary material for: Alignment-Free Analysis of Whole-Genome Sequences From Symbiodiniaceae Reveals Different Phylogenetic Signals in Distinct Regions
Source: Front Plant Sci. 2022 Apr 26;13:815714. doi: 10.3389/fpls.2022.815714 (PMC9087856; doi:10.3389/fpls.2022.815714)
Supplement: Supplementary file 2 [file Data_Sheet_2.ZIP › support_files/gg_styles.css]

* html {
   margin: 0;
   padding: 0;
   text-align: center;
}

body {
  margin: 0px auto;
}

p {
   padding-top: 5px;
}

table {
   margin-top: 3px;
   margin-left: 3px;
   margin-right: 3px;
   margin-bottom: 3px;
}
td {
   vertical-align: top;
}
select {
   margin-left: 5px;
}
pre {
   margin-left: 15px;
}

#content {
   background-color: #fff;
   background: url("images/nori_head.jpg");
   background-repeat: no-repeat;
   background-position: top center;
}

#main {
   width: 75%;
   text-align: center;
   margin: 0px auto;
}

#highlight {
   margin-top: 25px;
   font: normal 0.75em Arial, sans-serif;
   text-align: left;
   padding-bottom: 20px;
}

#maintext {
   text-align: left;
   margin-left: 5px;
   padding-bottom: 10px;
   font: bold 1.4em Arial, sans-serif;
}


#navo {
   width: 800px;
   position: relative;
   margin: -1.7em 0 0.9em 0;
   padding-top: 0px;
   list-style: none;
}
#navo li {
   float: left;
}
#logout {
   float: right;
   margin-right:40px;  
}
#navo li a {
   display: block;
   padding: 3px 24px;
   text-transform: uppercase;
   font: bold 0.8em Arial, sans-serif;
   color: #630B0B;
   border-right: 0px solid #ccc; 
   text-decoration: none;
}
#navo li a:hover {
   color: #FAD0D0;
   background: #630B0B;
}
#important {
   color: #FF0000;
}
#options {
   background-color: #fad0d0;
   padding: 8px;
   font: bold 0.75em Arial, Verdana, sans-serif;
   text-align: left;
}

#whiteTable {
   margin-left: 0;
   margin-right: auto;
   margin-top: 5px;
   text-align: left;
   padding: 5px;
   border-spacing: 10px;
   margin-bottom: 5px;
}
#whiteTable td {
   padding: 5px;
}

#sideMenu ul {
   margin-left: 0; 
   padding-left: 0;
}

#sideMenu li {
   margin-top: 5px; 
   color: #630B0B;
   background: url("images/shortreds.gif");
   padding: 10px;
   font-weight: bold;
   list-style: none;
}

#sideMenu a {
   text-decoration: none;
   color: #630B0B;
}

#sideMenu a:hover {
   text-decoration: none;
   color: #f00;
}

#porphData td {
   margin-top: 0px;
   color: #000000;
   background-color: #FAD0D0;
   padding: 10px;
}

#porphData a {
   color: #000000;
}

#porphData a:hover {
   color: #f00;
}

#normalTable {
   margin-left: 0;
   margin-right: auto;
   margin-top: 5px;
}

#normalTable td {
   margin-top: 5px;
}


#submain {
   padding: 15px;
   text-align: left;
}

#listTable {
   margin-left: auto;
   margin-right: auto;
   background-color: #620B0B;
   bodrder-spacing: 5px;
}

#keyword {
   color: #630B0B;
   background: url("images/shortreds.gif");
  /* background-color: #630B0B; */
   padding: 3px;
   text-transform: uppercase;
   font-weight: bold;
}

#keyword a { 
   color: #630B0B;
   text-decoration: none;
}

#keyword_noback {
   font-weight: bold;
   text-transform: uppercase;
}
#small {
   color: #555555;
   font: 0.75em 'Roboto', Arial;
}

#code {
   font: 0.9em 'Droid Sans Mono', Arial;
}


#mainpage {
   margin-top: 30px;
/* background: url("images/longreds.gif"); */
   background: url(images/porphyra_back.gif);
   background-repeat: no-repeat;
   background-position: bottom right;
   padding: 35px;
   padding-bottom: 160px;
   text-align: left;
   font: normal 1.3em 'Roboto', sans-serif;
   font-weight:300;
   line-height: 1.4;
}

#beauty {
   color: #009; 
   font: 2em 'Roboto', Book Antiqua, Arial, sans-serif;
   line-height: 1.6;
}

#ital {
	font: 1em helvetica-neue-thin-italic;
	}

#options ul {
   list-style: none;
   display: inline;
}
#options li {
   display: inline;
   font: normal 1em Arial, Verdana, sans-serif;
   list-style: none;
   margin-left: 0px;
   padding-right: 5px;
}

#step {
   color: #630B0B;
   font-size:2em;
   font-style:italic;font-weight:bold;
   padding-right:5px;
}

#textbutton {
   color: #fad0d0;
   background-color: #630B0B;
   padding:5px;
   text-decoration: none;
}
#textbutton a {
   color: #fad0d0;
   text-decoration: none;
}
#bigbutton {
   color: #fad0d0;
   background-color: #630B0B;
   padding:15px;
   font: bold 1em Arial;
}

#bigbutton a {
   color: #fad0d0;
   text-decoration: none;
   text-transform: uppercase;
}

#bigTable {
   margin-top: 0px;
   margin-left: auto;
   margin-right: auto;
   background: url(images/porphyra_back.gif);
   background-repeat: no-repeat;
   background-position: bottom right;
   text-align: left;
}

#genomeTab {
   vertical-align: top;
   width: 259px;
   padding: 2px;
}
#genomeTab h1, h2, h3 {
   font: bold 0.8em Arial, Verdana, sans-serif;
   margin-top: 3px;
   padding: 2px;
}
#genomeTab h1 {
   margin-left: 1px;
   text-transform: uppercase;
   background-color: #cecece;
   margin-bottom:0;
   margin-top: 6px;
}
#genomeTab h2 {
   margin-left: 14px;
   margin-bottom:3px;
}
#genomeTab h3 {
   margin-left: 27px;
   margin-bottom: 3px;
}
#genomeTab h4 {
   font-style:italic;font-weight:bold;
   font-family: Arial, Verdana, sans-serif;
   font-size: 0.8em;
   margin-bottom: 4px;
   margin-top: 3px;
   margin-left: 62px;
   padding-top: 4px;
   padding-bottom: 1px;
}
#genomeTab ul {
   list-style: none;
   margin-bottom: 0;
   margin-top: 0;
   font: italic 0.75em Arial, Verdana, sans-serif;
   padding-bottom: 2px;
}
#genomeTab li {
   padding:0px;   
}

/* Background images for each taxon group in the table */

#alveolate {
   background: url(images/alveolate.gif);
   padding-top: 3px;
   padding-bottom: 8px;
}
#chromista {
   background: url(images/chromista.gif);
   padding-top: 3px;
   padding-bottom: 15px;
}

#reds {
   background: url(images/reds.gif);
   padding-top: 3px;
   padding-bottom: 8px;
}
#glauco {
   background: url(images/glauco.gif);
   padding-top: 3px;
   padding-bottom: 8px;
}
#green {
   background: url(images/green.gif);
   padding-top: 3px;
   padding-bottom: 15px;
}
#excavate {
   background: url(images/excavate.gif);
   padding-top: 3px;
   padding-bottom: 8px;
}
#rhizaria {
   background: url(images/rhizaria.gif);
   padding-top: 3px;
   padding-bottom: 8px;
}
#amoebozoa {
   background: url(images/amoebozoa.gif);
   padding-top: 3px;
   padding-bottom: 15px;
}


/* BLAST output background */

#outputs {
   width: 800px;
   background-color: #fad0d0;
   padding: 5px;
   text-align: left;
   word-break:break-all; 
}

#sequences {
   text-align: left;
   line-height: 0.62;
   font: normal 0.6em;
}

#sequencePage {
   border-spacing: 5px;
   text-align: left;
   line-height: 0.65;

}

#loginTable {
   padding: 20px;
   margin-top: 45px;
   margin-left: auto;
   margin-right: auto;
   width: 350;
   background-color: #fad0d0;
   padding-top: 3px;
   padding-bottom: 8px;
   font: normal 0.8em Arial, Verdana, sans-serif;
}

#loginTable td {
   padding: 5px;
}

/* footer */

#footer_inline {
	color: #7e0919;
	font: normal 0.65em Verdana, sans-serif;
	margin-left: 5px;
	padding-bottom: 15px;
	float: left;
	text-align: left;
	}


#footer_inline ul {
	display: inline;
	align: right;
	padding-left: 30px; 
	padding-right: 0em; 
	}

#footer_inline li {	
	display: inline;
	margin-left: 0em; 
	padding: 0px 4px;
	}


#header_image_holde {
	background-image:url("http://nbpweb.rutgers.edu/css/images/header.jpg");
	background-color:#fff;
	background-repeat:no-repeat;
}
#lab_link {
	color:#000000;
	font-size:16px;
	text-decoration: none;
}
#lab_link a:link {
	color:#000000;
	font-size:16px;
	text-decoration: none;
}
#lab_link a:visited {
	color:#000000;
	font-size:16px;
	text-decoration: none;
}
#lab_link a:hover {
	color:#000000;
	font-size:16px;
	text-decoration: underline;
}
#lab_link a:active {
	color:#000000;
	font-size:16px;
	text-decoration: none;
}
form {margin:0;
padding:0;
}
.arial10 {
	font-family: Arial, Helvetica, sans-serif;
	font-size: 10px;
}
.arial12 {
	font-family: Arial, Helvetica, sans-serif;
	font-size: 12px;
}
.arial16 {
	font-family: Arial, Helvetica, sans-serif;
	font-size: 16px;
}
.arial18 {
	font-family: Arial, Helvetica, sans-serif;
	font-size: 18px;
}
.arial9 {
	font-family: Arial, Helvetica, sans-serif;
	font-size: 9px;
}
.arial24 {
	font-family: Arial, Helvetica, sans-serif;
	font-size: 24px;
}
.fs14 {
	font-size: 14px;
}
.fs16 {
	font-size: 16px;
}
.fs18 {
	font-size: 18px;
}
.fs24 {
	font-size: 24px;
}
.fs28 {
	font-size: 28px;
}
.fs36 {
	font-size: 36px;
}
.fs42 {
	font-size: 42px;
}
.bluecolor {
	color: #0000FF;
}
.darkblue {
		color: #0033CC;
}
.redcolor {
		color: #FF0000;
}
.whitecolor {
		color: #FFFFFF;
}
.blackcolor {
		color: #000000;
}
.orangecolor {
		color: #FCB600;
}
.txtstr {
	font-weight: bold;
}
.verdana {
	font-family: Verdana, Arial, Helvetica, sans-serif;
}

.oriental {
	font-family: "Viner Hand ITC";
}

input.bton {
   width:180px;
   color:#EEEEEE;
   font: bold 1em Arial, Helvetica, sans-serif;
   padding: 4px;
   margin-top: 5px;
   background-color:#630B0B;
   border:1px solid;
   border-top-color:#DBDBD7;
   border-left-color:#DBDBD7;
   border-right-color:#9B9B99;
   border-bottom-color:#9B9B99;
}
.nodec {
	text-decoration: none;
}
.p_top {
	font-family: arial, helvetica, sans-serif;
	font-size: 24px;
/*	color: #959933;  */
	padding:  0px 20px 10px 0px;
	margin: 0px;
	background: transparent url('images/dragonblast_independent_sm.png') top left;
}

.paramid {
	margin: 0px 0px 0px 0px;
	padding: 0px 0px 0px 0px;
	overflow: hidden;
	clear: both;
	background: transparent url('images/dragonblast_independent_sm.png') repeat-y top left;
}
.parabot {
	margin: 0px 0px 0px 0px;
	padding: 0px 30px 0px 20px;
	overflow: hidden;
	height: 100%;
	background: transparent url('images/dragonblast_independent_sb.png') no-repeat bottom left;
}
#txt1 {
	width: 680px;
	padding:  0px 10px 0px 60px;
	overflow: visible;
}

#txt1 a:link {
	font-family: arial, helvetica, sans-serif;
	font-size: 12px;
}

#txt1 a:visited {
	font-family: arial, helvetica, sans-serif;
	font-size: 12px;
}
#txt1 a:hover {
	font-family: arial, helvetica, sans-serif;
	font-size: 12px;
	color: #f1941c;
	font-weight: bold;
	background-color:#FFFFFF;	
}
#txt1 a:active {
	font-family: arial, helvetica, sans-serif;
	font-size: 12px;
}
#txt2 {
	max-width: 680px;
	min-width: 670px;
	padding:  0px 10px 0px 60px;
	overflow: visible;
}

#txt2 a:link {
	font-family: arial, helvetica, sans-serif;
	font-size: 12px;
}

#txt2 a:visited {
	font-family: arial, helvetica, sans-serif;
	font-size: 12px;
}
#txt2 a:hover {
	font-family: arial, helvetica, sans-serif;
	font-size: 12px;
	color: #f1941c;
	font-weight: bold;
	background-color:#FFFFFF;	
}
#txt2 a:active {
	font-family: arial, helvetica, sans-serif;
	font-size: 12px;
}
.disclaimer {
	font-family: arial, helvetica, sans-serif;
	font-size: 10px;
	color: #000000;
}
.footerlinks a:link {
	font-family: arial, helvetica, sans-serif;
	font-size: 10px;
	text-decoration: none;
	color: #339999;
}
.footerlinks a:visited {
	font-family: arial, helvetica, sans-serif;
	font-size: 10px;
	text-decoration: none;
	color: #339999;
}
.footerlinks a:hover {
	font-family: arial, helvetica, sans-serif;
	font-size: 10px;
	text-decoration: none;
	color: #000000;
}
.footerlinks a:active {
	font-family: arial, helvetica, sans-serif;
	font-size: 10px;
	text-decoration: none;
	color: #339999;
}
