# Supplementary material for: Alignment-Free Analysis of Whole-Genome Sequences From Symbiodiniaceae Reveals Different Phylogenetic Signals in Distinct Regions
Source: Front Plant Sci. 2022 Apr 26;13:815714. doi: 10.3389/fpls.2022.815714 (PMC9087856; doi:10.3389/fpls.2022.815714)
Supplement: Supplementary file 2 [file Data_Sheet_2.ZIP › support_files/style.css]

.node {
    stroke: #fff;
    stroke-width: 1.5px;
}
.link {
    stroke: #999;
    stroke-opacity: .6;
}

h3 {
    color: #1ABC9C;
    text-align:center;  
    font-style: italic;
    font-size: 14px;
    font-family: "Helvetica";
}
