# Supplementary material for: Alignment-Free Analysis of Whole-Genome Sequences From Symbiodiniaceae Reveals Different Phylogenetic Signals in Distinct Regions
Source: Front Plant Sci. 2022 Apr 26;13:815714. doi: 10.3389/fpls.2022.815714 (PMC9087856; doi:10.3389/fpls.2022.815714)
Supplement: Supplementary file 9 [file Table_1.xlsx]

## Sheet: SuppTable1
Supplementary Table 1. Total bases of the distinct genomic regions and their relative percentage to whole-genome sequence data for each genome.
Genome	WGS (bp)	rmWGS (bp)	%	Intron (bp)	%	Repeat (bp)	%	CDS (bp)	%
B. minutum Mf 1.05b.01	609445888	478747740	78.5546	267003488	43.8109	122042852	20.0252	63302208	10.3868
Cladocopium goreaui SCF055	1171456478	692182818	59.0874	618319529	52.7821	470085969	40.1283	91475202	7.80867
Cladocopium sp. C15	618284692	401778733	64.9828	81464188	13.1758	210102530	33.9815	19374550	3.1336
Cladocopium sp. C92	700866305	487884521	69.6116	367817944	52.4805	181587238	25.909	73570391	10.4971
D. trenchii CCMP2556	1711485134	1119483848	65.4101	760550975	44.4381	459621706	26.8551	84176803	4.91835
D. trenchii SCF082	1636889185	1058206094	64.6474	570943033	34.8798	415150480	25.3622	84181198	5.14275
F. kawagutii CCMP2468	936976989	686663526	73.285	253393746	27.0438	207726805	22.1699	70760882	7.55204
P. glacialis CCMP1383	2984680192	921151878	30.8627	872100637	29.2192	2054235362	68.826	71604628	2.39907
P. glacialis CCMP2088	2756104381	823804078	29.8902	659450076	23.9269	1923274062	69.7823	60939053	2.21106
S. linucheae CCMP2456	694902460	460604452	66.2833	234193267	33.7016	221838677	31.9237	50009728	7.19665
S. microadriaticum 04-503SCI.03	775008844	577129502	74.4675	246520488	31.8087	206058683	26.5879	69777578	9.00346
S. microadriaticum CassKB8	813744491	614288234	75.4891	259462674	31.885	205923977	25.3057	78347212	9.62799
S. microadriaticum CCMP2467	735693401	464601898	63.1516	518082715	70.421	261644337	35.5643	65922655	8.96062
S. natans CCMP2548	761619964	471195949	61.8676	251116222	32.9713	288115701	37.8293	58552877	7.68794
S. necroappetens CCMP2469	767953253	562722209	73.2756	120122982	15.642	218132934	28.4045	52976611	6.89842
S. pilosum CCMP2461	1089424773	738570046	67.7945	129873189	11.9213	379354336	34.8215	29878084	2.74256
S. tridacnidorum CCMP2592	1103301044	721575482	65.4015	391733376	35.5056	379440666	34.3914	92471373	8.38134
S. tridacnidorum Sh18	762740472	562830946	73.7906	130134686	17.0615	187509776	24.5837	36771813	4.82101
