# Supplementary material for: Alignment-Free Analysis of Whole-Genome Sequences From Symbiodiniaceae Reveals Different Phylogenetic Signals in Distinct Regions
Source: Front Plant Sci. 2022 Apr 26;13:815714. doi: 10.3389/fpls.2022.815714 (PMC9087856; doi:10.3389/fpls.2022.815714)
Supplement: Supplementary file 10 [file Table_2.XLSX]

## Sheet: SuppTable2
Supplementary Table 2. Repeat types that are more abundant (based on proportion) or more evolutionary conserved (based on Kimura divergence) in genomes of symbiotic Symbiodinium taxa versus genomes of free-living Symbiodinium taxa. Only statistically significant values are shown.
		Proportion		Kimura divergence
Repeat Class	Repeat Type	t statistic	p-value	t statistic	p-value
DNA	DNA-8-3_HM	-3.45376	0.010637
DNA/Academ-1	Academ-1_HM	-3.33973	0.0124343
DNA/CMC-Chapaev	Chapaev-1_AA	-2.72132	0.0297087
DNA/CMC-Chapaev	Chapaev-3_HM	-2.7493	0.0285328
DNA/CMC-Chapaev	Chapaev-3B_HM	-3.51926	0.0119152
DNA/CMC-Chapaev	Chapaev-6_HM	-3.32889	0.0126102
DNA/CMC-Chapaev	Chapaev-8_HM	-2.41734	0.0462726
DNA/CMC-Chapaev	Chapaev-N1_HM	-2.9233	0.0222353
DNA/CMC-EnSpm	EnSpm1_HV	-2.59848	0.0355037
DNA/CMC-EnSpm	EnSpm1_SB	-2.65248	0.0328231
DNA/CMC-EnSpm	EnSpm-10_ALy	-2.52519	0.0395097
DNA/CMC-EnSpm	EnSpm-17_HM	-3.25335	0.0139923
DNA/CMC-EnSpm	EnSpm-17_OS	-4.37345	0.00326034
DNA/CMC-EnSpm	EnSpm-18_SBi	-3.33493	0.0125063
DNA/CMC-EnSpm	EnSpm-2_HM	-4.32643	0.00345288
DNA/CMC-EnSpm	EnSpm2_PTr	-2.41972	0.0461112
DNA/CMC-EnSpm	EnSpm-2_ROr	-2.60945	0.0349413
DNA/CMC-EnSpm	EnSpm2_SB	-2.93534	0.0218576
DNA/CMC-EnSpm	EnSpm-2_SIt	-2.64404	0.0332277
DNA/CMC-EnSpm	EnSpm-2_TD	-2.84134	0.0249967
DNA/CMC-EnSpm	EnSpm-21_HMa	-2.5884	0.0360284
DNA/CMC-EnSpm	EnSpm-22_HMa	-5.81332	0.000654583
DNA/CMC-EnSpm	EnSpm-22_SBi	-3.06151	0.0182845
DNA/CMC-EnSpm	EnSpm-36_SBi	-3.01116	0.0196298
DNA/CMC-EnSpm	EnSpm-4_HM	-4.81215	0.00193892
DNA/CMC-EnSpm	EnSpm-43_SBi	-5.58253	0.000831024
DNA/CMC-EnSpm	EnSpm-5_HM	-6.13599	0.000474007
DNA/CMC-EnSpm	EnSpm-5_HV	-3.35309	0.0144026
DNA/CMC-EnSpm	ENSPM-6_DR	-2.40483	0.0471303
DNA/CMC-EnSpm	EnSpm-N25_DR	-5.44845	0.00095758
DNA/CMC-EnSpm	EnSpm-N4_HM	-4.44458	0.00299113
DNA/CMC-EnSpm	EnSpm-N42B_DR	-2.82722	0.0255076
DNA/CMC-EnSpm	EnSpm-N48_DR	-5.72758	0.000714715
DNA/CMC-EnSpm	EnSpm-N48B_DR	-3.63387	0.00835485
DNA/CMC-EnSpm	EnSpm-N5_HM	-4.7845	0.00200183
DNA/CMC-EnSpm	EnSpm-N6_HM	-4.62546	0.00241057
DNA/CMC-EnSpm	EnSpm-N7_HM	-2.39743	0.0476454
DNA/CMC-Transib	Transib-1_HM	-2.87639	0.023774
DNA/CMC-Transib	Transib-10_HM	-5.59011	0.000824444
DNA/CMC-Transib	Transib-6_HM	-3.79942	0.00671982
DNA/Crypton-A	Crypton-4_CGi	-5.60369	0.00130985
DNA/Crypton-A	Crypton-7_CGi			2.43697	0.0449584
DNA/Crypton-H	CryptonH-1_HM	-4.1162	0.00448089
DNA/Crypton-H	CryptonH-13_HM	-3.39132	0.0115786
DNA/Crypton-H	CryptonH-2_HM	-2.41035	0.0467499
DNA/Crypton-H	CryptonH-4_HM	-4.09951	0.00457587
DNA/Crypton-V	CryptonV-3_DR	-2.84585	0.0248357
DNA/Dada	Dada-1_TN	-2.60345	0.0352613
DNA/Dada	Dada-U6_GA	-2.5283	0.0405975
DNA/Dada	Dada-U6_SS	-2.48845	0.0416912
DNA/hAT-Ac	hAT-N48B_DR	-2.72656	0.0294849
DNA/hAT-Charlie	hAT-11_HRo	-2.4526	0.0495235
DNA/hAT-Charlie	hAT-21_CPB			4.24539	0.00381482
DNA/hAT-Charlie	hAT-42_Lch	-2.41908	0.0461548
DNA/hAT-Charlie	hAT-9_HRo			2.68723	0.0312108
DNA/hAT-Charlie	hAT-N4_ALy	-5.96348	0.000994091
DNA/hAT-Pegasus	Homo6	-3.4141	0.011225
DNA/hAT-Tag1	hAT-2_HM	-3.75838	0.00708991
DNA/hAT-Tip100	hAT-51_HM	-2.57243	0.0368773
DNA/hAT-Tip100	hAT-N47C_DR	-3.8801	0.00805023
DNA/IS3EU	IS3EU-1_HM	-4.35407	0.00333823
DNA/Kolobok	Kolobok-10N1_CGi			3.67769	0.00788369
DNA/Kolobok-T2	Kolobok-2_XT	-4.72351	0.00214875
DNA/Kolobok-T2	REP-4_PBa	-2.61547	0.0346366
DNA/Kolobok-T2?	Kolobok-N1_AEc	-5.21815	0.00130608
DNA/Maverick	Polinton-1_ACe	-2.39979	0.0474807
DNA/Maverick	Polinton-2_ACe	-3.14287	0.016362
DNA/Maverick	Polinton-2_DBi	-2.65235	0.0341756
DNA/Maverick	Polinton-2_HM	-5.18833	0.00126919
DNA/Maverick	Polinton-2_PBa	-2.93209	0.0219589
DNA/Maverick	Polinton-2A_NV	-4.45355	0.00295896
DNA/Maverick	Polinton-4_DR	-2.78287	0.0271859
DNA/Maverick	Polinton-5_NVi	-2.43963	0.0458956
DNA/Merlin	Merlin-5_HMa	-2.97586	0.0206355
DNA/MULE-MuDR	ArnoldY2			2.49164	0.0414968
DNA/MULE-MuDR	MuDR1_ZM			2.90226	0.0229121
DNA/MULE-MuDR	MuDR-17_OS			2.65216	0.0328387
DNA/MULE-MuDR	MuDR-2_DR	-4.36863	0.00327951
DNA/MULE-MuDR	MuDr-3_HM	-5.59178	0.000823002
DNA/MULE-MuDR	MuDR-9_SBi	-3.93968	0.00560564
DNA/PIF-Harbinger	DNA3-11_Mad	-3.30719	0.0129916
DNA/PIF-Harbinger	HARB-4N1_Mad	-2.45993	0.0474258
DNA/PIF-Harbinger	Harbinger			3.65061	0.00817127
DNA/Sola-1	Sola1-2_AC	-2.77898	0.0273383
DNA/Sola-2	Sola2-7_HMa	-3.50904	0.00987207
DNA/TcMar?	MarinerL-1_CR	-2.38457	0.048555
DNA/TcMar-Fot1	Mariner-29_HM	-3.25157	0.0140269
DNA/TcMar-Fot1	Mariner-30_HM	-4.29584	0.00358488
DNA/TcMar-Fot1	Mariner-36_HM	-4.04946	0.00487411
DNA/TcMar-Fot1	Mariner-39_HM			3.70068	0.00764812
DNA/TcMar-Tc1	Mariner-101_HSal	-2.69746	0.0307519
DNA/TcMar-Tc1	Mariner-52N1_HSal	-4.82033	0.00278792
DNA/TcMar-Tc1	Mariner-N22_AG	-2.94807	0.0214657
DNA/TcMar-Tc1	TSESSEBEII	-2.99864	0.0199805
DNA/Zisupton	Zisupton-6_DR	-4.59644	0.00249468
LINE/CRE	Cre-1_FCy	-3.73029	0.00735593
LINE/I	I-4_RPr	-3.84273	0.00762704
LINE/I-Jockey	Jockey-3_DGri	-6.22747	0.000433519
LINE/I-Jockey	Jockey-6_DK	-4.17815	0.00414681
LINE/I-Jockey	TART_DV	-6.47509	0.000342066
LINE/L1	HAL1-2a_MD	-5.44888	0.000957144
LINE/L1	ISEAG1	-2.95928	0.0211268
LINE/L1	L1_Ele5	-2.93998	0.0218052
LINE/L1	L1-4_VC	-3.64748	0.00820526
LINE/L1	LINE-8_CR			2.82355	0.0256422
LINE/L1-Tx1	Tx1-3_PM	-3.90915	0.00582978
LINE/L1-Tx1	Tx1-5_PM	-3.56425	0.0091672
LINE/L2	CR1-1_NV	-3.42448	0.0132518
LINE/L2	CR1-79_HM	-5.46977	0.000936087
LINE/L2	CR1-80_HM	-2.52542	0.0394964
LINE/L2	Daphne-29_HRo	-2.54208	0.0385467
LINE/L2	Daphne-3_HMM	-6.52933	0.000549998
LINE/L2	Daphne-38_HRo	-3.15599	0.0160176
LINE/L2	Daphne-6_HRo	-3.96501	0.00542678
LINE/L2	Daphne-7_HMM	-3.09512	0.0174412
LINE/L2	L2-10_Hmel	-4.32929	0.00344082
LINE/L2	L2-13_Hmel	-2.77972	0.0273093
LINE/L2	L2-4_Hmel	-3.27644	0.0135535
LINE/L2	L2-7_Hmel	-3.22759	0.0160226
LINE/Penelope	Neptune_Hyd	-3.10286	0.0172529
LINE/R1	MinoAg1	-2.84718	0.0247885
LINE/R1	R1_DYa	-3.5317	0.00957599
LINE/R1	RTAg3	-3.5645	0.0113713
LINE/R1	RTAg4	-4.01035	0.00512206
LINE/R2-NeSL	Utopia-2_PU	-5.95851	0.000565224
LINE/RTE-X	RTEX-3_SSa	-3.92079	0.0057432
LTR	LTR-2_Mad-I	-2.84905	0.028197
LTR/Copia	ATCopia24I	-3.67872	0.00787296
LTR/Copia	Copia-1-I_HS	-3.16381	0.0158439
LTR/Copia	Copia-47_Mad-LTR	-3.10363	0.0172343
LTR/Copia	Copia-7_ES-I	-2.4235	0.0458561
LTR/ERV1	ERV1-1_SSc-I	-2.36507	0.049967
LTR/ERV1	ERV6B-MD_I	-2.5775	0.0462217
LTR/ERV1	LTR18D_ML			3.9919	0.0052437
LTR/ERV1	LTR18F_ML			4.34787	0.00336358
LTR/ERV1	MdoERV2a	-2.73315	0.0339795
LTR/ERV1	ZFERV-2-I_DR	-4.21925	0.00394029
LTR/ERV1?	LTR-12D_Crp			2.69098	0.0310418
LTR/ERV1?	LTR-12D_Gav	-2.83227	0.0272576
LTR/ERVK	LTR4_Str	-2.4394	0.0447986
LTR/Gypsy	Dp_Skipper-1-I	-2.53416	0.0389955	2.54949	0.038132
LTR/Gypsy	Gypsy-11_Sit-I			2.43525	0.0450717
LTR/Gypsy	Gypsy123-I_DR	-2.72323	0.0296268
LTR/Gypsy	Gypsy-13_SMo-LTR			2.48908	0.0416527
LTR/Gypsy	Gypsy-22_DWil-LTR	-3.14214	0.0200101
LTR/Gypsy	Gypsy-22_SB-I	-4.01884	0.00547975
LTR/Gypsy	Gypsy-23_DEl-I	-6.17273	0.000771662
LTR/Gypsy	Gypsy-29_CT-I			4.27383	0.00368326
LTR/Gypsy	Gypsy-30_SP-I	-3.63717	0.00832172
LTR/Gypsy	Gypsy-35_CGi-I	-2.62519	0.0341505
LTR/Gypsy	Gypsy-35_Mad-I			2.54818	0.0382049
LTR/Gypsy	Gypsy-37_PSo-I	-2.83189	0.0284346
LTR/Gypsy	Gypsy37-I_AG	-3.99378	0.00698645
LTR/Gypsy	Gypsy-43_DWil-I	-2.58077	0.0364312
LTR/Gypsy	Gypsy61-I_AG	-3.25274	0.0140041
LTR/Gypsy	Gypsy68-I_AG	-5.08283	0.00142652
LTR/Gypsy	Gypsy6-I_Dmoj	-2.58745	0.0381963
LTR/Gypsy	Gypsy-7B_LVa-LTR	-3.77648	0.00692407
LTR/Gypsy	Gypsy-8_HMM-LTR	-2.66699	0.0321397
LTR/Gypsy	Gypsy8-I_Dpse	-4.39175	0.00318863
LTR/Pao	BEL-227_AA-I	-2.79727	0.0295107
LTR/Pao	BEL-4_DPer-I	-2.94215	0.0216471
RC/Helitron	Helitron-1_CRe	-3.55179	0.0093214
RC/Helitron	Helitron-1_DT	-2.64742	0.0330653
RC/Helitron	Helitron-1_HM	-4.8802	0.00179322
RC/Helitron	Helitron-2_DR	-3.0961	0.0174172
RC/Helitron	Helitron-2_HM	-4.58614	0.00252529
RC/Helitron	HELITRON7_OS	-4.20589	0.00400612
RC/Helitron	Helitron-N1_HM	-2.5067	0.0405924
RC/Helitron	Helitron-N1_PBa	-3.20272	0.015009
RC/Helitron	Helitron-N3_DT	-3.36184	0.0150066
RC/Helitron	Helitron-N3B_DR	-2.38989	0.0481765
rRNA	LSU-rRNA_Tps			2.93691	0.0218088
Satellite	Copia2-LTR_VC	-4.2317	0.00521008
Satellite	MSAT-2_RPr	-2.7486	0.0285616
Satellite	SAT-12_SSa			3.97853	0.00533388
Satellite	SQR2_MM	-2.73732	0.0290302
SINE/tRNA	Ves2_ML			2.9137	0.0268151
Unknown	TE-7_LVa	-4.0175	0.00618586
